# Supplementary material for: CDCP1 Expression Is a Potential Biomarker of Poor Prognosis in Resected Stage I Non-Small-Cell Lung Cancer
Source: J Clin Med. 2022 Jan 11;11(2):341. doi: 10.3390/jcm11020341 (PMC8779436; doi:10.3390/jcm11020341)
Supplement: Supplementary file 1 [file jcm-11-00341-s001.zip]

Archive with 1 entries (1 files):
- jcm-1521072-supplementary.pdf
